# Supplementary material for: Taxonomic notes on Scutellaria taipeiensis (Lamiaceae) from morphological and molecular data
Source: PhytoKeys. 2020 Feb 24;140:33–45. doi: 10.3897/phytokeys.140.48578 (PMC7052021; doi:10.3897/phytokeys.140.48578)
Supplement: XML Treatment for Scutellaria barbata [file phytokeys.140.48578-treatment1.xml]

<!DOCTYPE tp:taxon-treatment
  PUBLIC "-//TaxonX//DTD Taxonomic Treatment Publishing DTD v0 20100105//EN" "tax-treatment-NSO.dtd">
<tp:taxon-treatment xmlns:tp="http://www.plazi.org/taxpub"><tp:treatment-meta><kwd-group><label>Taxon classification</label><kwd><named-content xmlns:xlink="http://www.w3.org/1999/xlink" content-type="kingdom">Plantae</named-content></kwd><kwd><named-content xmlns:xlink="http://www.w3.org/1999/xlink" content-type="order">Lamiales</named-content></kwd><kwd><named-content xmlns:xlink="http://www.w3.org/1999/xlink" content-type="family">Lamiaceae</named-content></kwd></kwd-group><mixed-citation publication-type="journal"><person-group><name><surname>Chao</surname><given-names>Chien-Ti</given-names></name><name><surname>Huang</surname><given-names>Bing-Hong</given-names></name><name><surname>Chang</surname><given-names>Jui-Tse</given-names></name><name><surname>Liao</surname><given-names>Pei-Chun</given-names></name></person-group><article-title>Taxonomic notes on <italic><tp:taxon-name><tp:taxon-name-part taxon-name-part-type="genus" reg="Scutellaria">Scutellaria</tp:taxon-name-part> <tp:taxon-name-part taxon-name-part-type="species" reg="taipeiensis">taipeiensis</tp:taxon-name-part></tp:taxon-name></italic> (<tp:taxon-name><tp:taxon-name-part taxon-name-part-type="family">Lamiaceae</tp:taxon-name-part></tp:taxon-name>) from morphological and molecular data</article-title><source>PhytoKeys</source><day>24</day><month>2</month><year>2020</year><volume>140</volume><fpage>33</fpage><lpage>45</lpage><pub-id pub-id-type="doi">10.3897/phytokeys.140.48578</pub-id></mixed-citation></tp:treatment-meta><tp:nomenclature><tp:taxon-name><object-id xmlns:xlink="http://www.w3.org/1999/xlink" content-type="arpha" xlink:type="simple">124A9FC4-4194-5DD0-9347-0830267E8620</object-id>
              <tp:taxon-name-part taxon-name-part-type="genus" reg="Scutellaria">Scutellaria</tp:taxon-name-part>
              <tp:taxon-name-part taxon-name-part-type="species" reg="barbata">barbata</tp:taxon-name-part>
            </tp:taxon-name><tp:taxon-authority>D. Don in Prodromus Florae Nepalensis 109–110. 1825.</tp:taxon-authority><tp:nomenclature-citation-list><tp:nomenclature-citation><tp:taxon-name>
                  <tp:taxon-name-part taxon-name-part-type="genus" reg="Scutellaria">S.</tp:taxon-name-part> <tp:taxon-name-part taxon-name-part-type="species" reg="taipeiensis">taipeiensis</tp:taxon-name-part></tp:taxon-name><comment>T. C. Huang, A. Hsiao &amp; M. J. Wu in Taiwania 48:133. Type: Taiwan. Taipei City, growing on exposed rocks or soils adjacent rocks along sunny roadside between Maukong to Chihnan Temple T. C. Huang and A. Hsiao 18104 (Holotype: <named-content xmlns:xlink="http://www.w3.org/1999/xlink" content-type="dwc:institutional_code" xlink:type="simple">TAI</named-content>!, Isotype: <named-content xmlns:xlink="http://www.w3.org/1999/xlink" content-type="dwc:institutional_code" xlink:type="simple">TAI</named-content>!) syn. nov.</comment></tp:nomenclature-citation></tp:nomenclature-citation-list></tp:nomenclature><tp:treatment-sec sec-type="distribution" id="SECID0E4VAG"><title>Distribution.</title><p><italic><tp:taxon-name><tp:taxon-name-part taxon-name-part-type="genus" reg="Scutellaria">Scutellaria</tp:taxon-name-part> <tp:taxon-name-part taxon-name-part-type="species" reg="barbata">barbata</tp:taxon-name-part></tp:taxon-name></italic> is widely distributed in southern and eastern Asia (<xref ref-type="bibr" rid="B13">Li and Hedge 1994</xref>). In Taiwan, this species is found in low altitude from 50 to 500 m, in wet grasslands, riverside and margins of forest.</p></tp:treatment-sec><tp:treatment-sec sec-type="material" id="SECID0ESWAG"><title>Specimens examined.</title><p>Specimens marked with an asterisk (*) denote material <italic><tp:taxon-name><tp:taxon-name-part taxon-name-part-type="genus" reg="Scutellaria">S.</tp:taxon-name-part> <tp:taxon-name-part taxon-name-part-type="species" reg="taipeiensis">taipeiensis</tp:taxon-name-part></tp:taxon-name></italic> following.the concept of <xref ref-type="bibr" rid="B11">Huang et al. (2003)</xref> on the labels.</p><p><bold>Taiwan. Changhua County</bold>: Lukang, at road mileage sign 35 km along Provincial Highway 17, 18 Apr 1999, K. F. Chung 1147 (HAST). <bold>Hsinchu County</bold>: Hengshan, Peiwuo, 245 m a.s.l., 28 Apr 1994, C. M. Wang 763 (HAST). <bold>Hualien County</bold>: *Fengping Township, a public cemetery, 0−50 m a.s.l., 1 May 2015, S. W. Chung 12187 (<named-content xmlns:xlink="http://www.w3.org/1999/xlink" content-type="dwc:institutional_code" xlink:type="simple">TAIF</named-content>); Patu, 9 Jul 2008, M. J. Jung 3055 (<named-content xmlns:xlink="http://www.w3.org/1999/xlink" content-type="dwc:institutional_code" xlink:type="simple">TAIF</named-content>); Fuli Township, 22 May 2012, S. H. Chen s.n. (<named-content xmlns:xlink="http://www.w3.org/1999/xlink" content-type="dwc:institutional_code" xlink:type="simple">TAIF</named-content>); Juisuei Township, 28 Jan 1987, S. H. Chen s.n. (<named-content xmlns:xlink="http://www.w3.org/1999/xlink" content-type="dwc:institutional_code" xlink:type="simple">TAIF</named-content>); Kaoliao, 12 Feb 1990, J. P. Lin 421 (<named-content xmlns:xlink="http://www.w3.org/1999/xlink" content-type="dwc:institutional_code" xlink:type="simple">TAIF</named-content>). <bold>Ilan County</bold>: Shuanglien Pond, 250−300 m a.s.l., 10 Apr 2009, W. Y. Wang 153 (<named-content xmlns:xlink="http://www.w3.org/1999/xlink" content-type="dwc:institutional_code" xlink:type="simple">TAIF</named-content>); Pitou Lake, 1 Apr 2012, S. Z. Tsai &amp; Y. S. Liang TSY265 (<named-content xmlns:xlink="http://www.w3.org/1999/xlink" content-type="dwc:institutional_code" xlink:type="simple">TAIF</named-content>); Tungshan Township, 6 Oct 1991, Y. H. Liou Liu9110A-027 (<named-content xmlns:xlink="http://www.w3.org/1999/xlink" content-type="dwc:institutional_code" xlink:type="simple">TAIF</named-content>); Tali, 20 Apr 1962, C. C. Chuang 2171 (<named-content xmlns:xlink="http://www.w3.org/1999/xlink" content-type="dwc:institutional_code" xlink:type="simple">TAI</named-content>); Kanchiaokeng, 8 Feb 2001, H. Y. Chen &amp; K. L. Jien 1601 (<named-content xmlns:xlink="http://www.w3.org/1999/xlink" content-type="dwc:institutional_code" xlink:type="simple">TAI</named-content>); Meihuahu, 50 m a.s.l., 23 May 2000, C. H. Lin 352 (HAST); Ilan City, Huanhe N. Rd., out of river bank, 23 Mar 2019, C. T. Chao 4787 (<named-content xmlns:xlink="http://www.w3.org/1999/xlink" content-type="dwc:institutional_code" xlink:type="simple">TAIF</named-content>); Annong river flood diversion weir park, 23 Mar 2019, C. T. Chao 4789 (<named-content xmlns:xlink="http://www.w3.org/1999/xlink" content-type="dwc:institutional_code" xlink:type="simple">TAIF</named-content>); Ilan, 100 m a.s.l., 22 Mar 1987, S. Y. Lu 21257 (<named-content xmlns:xlink="http://www.w3.org/1999/xlink" content-type="dwc:institutional_code" xlink:type="simple">TAIF</named-content>); Panomakutao, 350 m a.s.l., 2 Apr 2005, W. F. Ho 1735 (<named-content xmlns:xlink="http://www.w3.org/1999/xlink" content-type="dwc:institutional_code" xlink:type="simple">TAIF</named-content>); Shuanglien Pond, 250−300 m a.s.l., 10 Apr 2009, W. Y. Wang 153 (<named-content xmlns:xlink="http://www.w3.org/1999/xlink" content-type="dwc:institutional_code" xlink:type="simple">TAIF</named-content>); Dongshan river, 50 m a.s.l., 13 Feb 2012, S. W. Chung 10589 (<named-content xmlns:xlink="http://www.w3.org/1999/xlink" content-type="dwc:institutional_code" xlink:type="simple">TAIF</named-content>); Shan-shin, 7 Apr 1982, M. T. Kao 9656 (<named-content xmlns:xlink="http://www.w3.org/1999/xlink" content-type="dwc:institutional_code" xlink:type="simple">TAI</named-content>). <bold>Kaohsiung City</bold>: Lienhuachih, 30 Aug 1991, L. Y. Tseng 509 (<named-content xmlns:xlink="http://www.w3.org/1999/xlink" content-type="dwc:institutional_code" xlink:type="simple">TAIF</named-content>). <bold>Keelung City</bold>: *Tienwaitien Landfill Site, 150 m a.s.l., 25 Apr 2014, P. F. Lu 26638 (<named-content xmlns:xlink="http://www.w3.org/1999/xlink" content-type="dwc:institutional_code" xlink:type="simple">TAIF</named-content>); Patu, 9 Jul 2008, M. J. Jung 3055 (<named-content xmlns:xlink="http://www.w3.org/1999/xlink" content-type="dwc:institutional_code" xlink:type="simple">TAIF</named-content>). <bold>Miaoli County</bold>: Miaoli, 17 Apr 1970, T. C. Chuang 5277 (<named-content xmlns:xlink="http://www.w3.org/1999/xlink" content-type="dwc:institutional_code" xlink:type="simple">TAI</named-content>). <bold>Nantou County</bold>: Chungyuan neighbourhood, 24 Jan 1988, S. M. Li 76 (<named-content xmlns:xlink="http://www.w3.org/1999/xlink" content-type="dwc:institutional_code" xlink:type="simple">TAIF</named-content>). <bold>New Taipei City</bold>: *Mt. Erhke, 8 May 2011, M. J. Jung 5453 (<named-content xmlns:xlink="http://www.w3.org/1999/xlink" content-type="dwc:institutional_code" xlink:type="simple">TAIF</named-content>); *Mt. Chungling, 400−600 m a.s.l., 10 Jan 2015, P. F. Lu 27688 (<named-content xmlns:xlink="http://www.w3.org/1999/xlink" content-type="dwc:institutional_code" xlink:type="simple">TAIF</named-content>); Hsiaokotou-Kankou, 27 Dec 1968, C. C. Hsu 5213 (<named-content xmlns:xlink="http://www.w3.org/1999/xlink" content-type="dwc:institutional_code" xlink:type="simple">TAI</named-content>); Wazihwei, 0−20 m a.s.l., 16 Apr 2004, S. C. Liu 1711 (<named-content xmlns:xlink="http://www.w3.org/1999/xlink" content-type="dwc:institutional_code" xlink:type="simple">TAIF</named-content>); Sanchakang Village, 100 m, 4 Oct 2008, P. F. Lu 16991 (<named-content xmlns:xlink="http://www.w3.org/1999/xlink" content-type="dwc:institutional_code" xlink:type="simple">TAIF</named-content>); Fujen Catholic University, 22 Dec a.s.l. 2002, C. L. Hu s.n. (<named-content xmlns:xlink="http://www.w3.org/1999/xlink" content-type="dwc:institutional_code" xlink:type="simple">TAIF</named-content>); Santiaoling, 60 m a.s.l., 20 Apr 2012, S. W. Chung 10815 (<named-content xmlns:xlink="http://www.w3.org/1999/xlink" content-type="dwc:institutional_code" xlink:type="simple">TAIF</named-content>); Menghu Rd., 26 Mar 2012, C. F. Chen 3306 (<named-content xmlns:xlink="http://www.w3.org/1999/xlink" content-type="dwc:institutional_code" xlink:type="simple">TAIF</named-content>); Sanhsia, 5 Apr 1994, T. H. Hsieh 1194 (<named-content xmlns:xlink="http://www.w3.org/1999/xlink" content-type="dwc:institutional_code" xlink:type="simple">TAI</named-content>); Hsiaokengkou, 50−100 m a.s.l., 19 May 2000, H. Y. Chen 1398 (<named-content xmlns:xlink="http://www.w3.org/1999/xlink" content-type="dwc:institutional_code" xlink:type="simple">TAIF</named-content>); Shihting to Huangtitien, 1 Jun 2003, T. C., L. C. &amp; R. P. Huang 18105 (<named-content xmlns:xlink="http://www.w3.org/1999/xlink" content-type="dwc:institutional_code" xlink:type="simple">TAI</named-content>); Sshlioufennz, 300−370 m a.s.l., 4 Apr 1985, C. I Peng 7551 (HAST); Hsinshang-Menghu, 350−400 m a.s.l., 16 May 1993, C. C. Wang 1363 (HAST); Hsichou Street, 26 Feb 2019, C. T. Chao 4762 (<named-content xmlns:xlink="http://www.w3.org/1999/xlink" content-type="dwc:institutional_code" xlink:type="simple">TAIF</named-content>); Gueishan rd., 15 Mar 2019, C. T. Chao 4768 (<named-content xmlns:xlink="http://www.w3.org/1999/xlink" content-type="dwc:institutional_code" xlink:type="simple">TAIF</named-content>); Hsiunghustien to Peihsinchuang, 100 m a.s.l., 23 Mar 2001, S. M. Kuo 216 (<named-content xmlns:xlink="http://www.w3.org/1999/xlink" content-type="dwc:institutional_code" xlink:type="simple">TAIF</named-content>); Shuangshi, 100 m a.s.l., 12 Jul 2003, P. F. Lu 5134, 6255 (<named-content xmlns:xlink="http://www.w3.org/1999/xlink" content-type="dwc:institutional_code" xlink:type="simple">TAIF</named-content>); Yunhsien garden, 700−800 m a.s.l., 29 Mar 2000, Y. P. Cheng 2911 (<named-content xmlns:xlink="http://www.w3.org/1999/xlink" content-type="dwc:institutional_code" xlink:type="simple">TAIF</named-content>); Gungliau, Waiwenshiouk, 50 m a.s.l., 9 Apr 2000, H. M. Chang 3110 (<named-content xmlns:xlink="http://www.w3.org/1999/xlink" content-type="dwc:institutional_code" xlink:type="simple">TAIF</named-content>); HuangTiTien, 150−250 m a.s.l., 16 Apr 2011, P. F. Lu 21794 (HAST); Ta-li, 20 Apr 1962, C. C. Chuang 2171 (HAST); Chuwei, 26 Feb 1989, T. Y. Yang &amp; C. C. Wang 4474 (<named-content xmlns:xlink="http://www.w3.org/1999/xlink" content-type="dwc:institutional_code" xlink:type="simple">TAI</named-content>); Shihting, 20 Apr 1991, M. J. Wu 1303 (<named-content xmlns:xlink="http://www.w3.org/1999/xlink" content-type="dwc:institutional_code" xlink:type="simple">TAI</named-content>); Yinhoton, 28 Aug 1970, M. T. Kao 7621 (<named-content xmlns:xlink="http://www.w3.org/1999/xlink" content-type="dwc:institutional_code" xlink:type="simple">TAI</named-content>); Pinlin, 1 Apr 1977, C. M. Kuo 8119 (<named-content xmlns:xlink="http://www.w3.org/1999/xlink" content-type="dwc:institutional_code" xlink:type="simple">TAI</named-content>). <bold>Taichung City</bold>: Pingting, 18 Jul 1968, C. C. Hsu 9128 (<named-content xmlns:xlink="http://www.w3.org/1999/xlink" content-type="dwc:institutional_code" xlink:type="simple">TAI</named-content>); Fengyuan, along a steep trail between Panchang and Fengyuan Golf Club, 250−400 m a.s.l., 20 Dec 1985, C. I Peng 12165 (HAST); Ta-chia, 28 Apr 1982, M. T. Kao 9677 (<named-content xmlns:xlink="http://www.w3.org/1999/xlink" content-type="dwc:institutional_code" xlink:type="simple">TAI</named-content>). <bold>Taipei City</bold>: *Huajiang Wild Duck Nature Park, 12 Apr 2010, M. J. Jung 4918; *same loc., 20 Apr 2010, M. J. Jung 4933 (<named-content xmlns:xlink="http://www.w3.org/1999/xlink" content-type="dwc:institutional_code" xlink:type="simple">TAIF</named-content>); NTU farm, 14 Dec 1960, M. T. Kao 7633 (<named-content xmlns:xlink="http://www.w3.org/1999/xlink" content-type="dwc:institutional_code" xlink:type="simple">TAI</named-content>); Shuiyuanti, H. Simizu 210 (<named-content xmlns:xlink="http://www.w3.org/1999/xlink" content-type="dwc:institutional_code" xlink:type="simple">TAI</named-content>); Mucha, 25 May 1975, C. I Peng 1464 (<named-content xmlns:xlink="http://www.w3.org/1999/xlink" content-type="dwc:institutional_code" xlink:type="simple">TAI</named-content>); *Maokun, 200 m a.s.l., 13 Apr 2003, T. C. Huang 18103 (<named-content xmlns:xlink="http://www.w3.org/1999/xlink" content-type="dwc:institutional_code" xlink:type="simple">TAI</named-content>); at Tachia Riverfront Park, 15 m a.s.l., 21 Mar 2007, C. I Huang 3094 (HAST); Taipei, 10 Jul. 1908, Y. Simada s.n. (<named-content xmlns:xlink="http://www.w3.org/1999/xlink" content-type="dwc:institutional_code" xlink:type="simple">TAIF</named-content>); same loc., Dec. 1909, Y. Kawakami &amp; S. Sasaki s.n. (<named-content xmlns:xlink="http://www.w3.org/1999/xlink" content-type="dwc:institutional_code" xlink:type="simple">TAIF</named-content>); Neihu, 16 Apr 1974, C. M. Kuo 4820 (<named-content xmlns:xlink="http://www.w3.org/1999/xlink" content-type="dwc:institutional_code" xlink:type="simple">TAI</named-content>); Campus of NCCU, 13 May 2019, C. T. Chao 4837 (<named-content xmlns:xlink="http://www.w3.org/1999/xlink" content-type="dwc:institutional_code" xlink:type="simple">TAIF</named-content>); Section 3 of Chinan Rd., 13 May 2019, C. T. Chao 4838 (<named-content xmlns:xlink="http://www.w3.org/1999/xlink" content-type="dwc:institutional_code" xlink:type="simple">TAIF</named-content>). <bold>Taitung County</bold>: Provincial Rd. No. 11, 29 Mar 2003, Y. C. Liu s.n. (<named-content xmlns:xlink="http://www.w3.org/1999/xlink" content-type="dwc:institutional_code" xlink:type="simple">TAIF</named-content>). <bold>Taoyuan City</bold>: Jeiyuan neighbourhood, 17 Dec 2005, I W. Deng s.n. (<named-content xmlns:xlink="http://www.w3.org/1999/xlink" content-type="dwc:institutional_code" xlink:type="simple">TAIF</named-content>); Jenmei, 1 May 1975, C. M. Guo 6119 (<named-content xmlns:xlink="http://www.w3.org/1999/xlink" content-type="dwc:institutional_code" xlink:type="simple">TAI</named-content>); Chungyuan Univ., 17 Mar 1976, C. M. Kuo 6613 (<named-content xmlns:xlink="http://www.w3.org/1999/xlink" content-type="dwc:institutional_code" xlink:type="simple">TAI</named-content>);</p></tp:treatment-sec><ref-list><ref id="B13"><mixed-citation xmlns:xlink="http://www.w3.org/1999/xlink" xlink:type="simple"><person-group><name name-style="western"><surname>Li</surname><given-names>XW</given-names></name><name name-style="western"><surname>Hedge</surname><given-names>IC</given-names></name></person-group> (<year>1994</year>) <article-title><tp:taxon-name><tp:taxon-name-part taxon-name-part-type="family">Lamiaceae</tp:taxon-name-part></tp:taxon-name>.</article-title> In: <person-group><name name-style="western"><surname>Wu</surname><given-names>ZY</given-names></name><name name-style="western"><surname>Raven</surname><given-names>PH</given-names></name></person-group> (<role>Eds</role>) <issue-title>Flora of China vol.</issue-title><source>17. Missouri Botanical Garden Press and Science Press, St. Louis and Beijing</source>, <fpage>50</fpage>–<lpage>299</lpage>.</mixed-citation></ref><ref id="B11"><mixed-citation xmlns:xlink="http://www.w3.org/1999/xlink" xlink:type="simple"><person-group><name name-style="western"><surname>Huang</surname><given-names>TC</given-names></name><name name-style="western"><surname>Hsiao</surname><given-names>A</given-names></name><name name-style="western"><surname>Wu</surname><given-names>MJ</given-names></name></person-group> (<year>2003</year>) <article-title>Notes on the Flora of Taiwan (35) – <italic><tp:taxon-name><tp:taxon-name-part taxon-name-part-type="genus">Scutellaria</tp:taxon-name-part> <tp:taxon-name-part taxon-name-part-type="species">taipeiensis</tp:taxon-name-part></tp:taxon-name></italic> T. C. Huang, A. Hsiao <italic>et</italic> M. J. Wu sp. nov. (<tp:taxon-name><tp:taxon-name-part taxon-name-part-type="family">Lamiaceae</tp:taxon-name-part></tp:taxon-name>).</article-title><source>Taiwania</source><volume>48</volume>(<issue>2</issue>): <fpage>129</fpage>–<lpage>137</lpage>.</mixed-citation></ref></ref-list></tp:taxon-treatment>
